# Supplementary material for: In Silico and In Vitro Mapping of Receptor-Type Protein Tyrosine Phosphatase Receptor Type D in Health and Disease: Implications for Asprosin Signalling in Endometrial Cancer and Neuroblastoma
Source: Cancers (Basel). 2024 Jan 30;16(3):582. doi: 10.3390/cancers16030582 (PMC10854520; doi:10.3390/cancers16030582)
Supplement: Supplementary file 1 [file cancers-16-00582-s001.zip]

Archive with 1 entries (1 files):
- cancers-2824708-supplementary.pdf
